# Supplementary material for: The Effect of the Donor’s and Recipient’s Sex on Red Blood Cells Evaluated Using Transfusion Simulations
Source: Cells. 2023 May 23;12(11):1454. doi: 10.3390/cells12111454 (PMC10252512; doi:10.3390/cells12111454)
Supplement: Supplementary file 1 [file cells-12-01454-s001.zip]

Archive with 1 entries (1 files):
- cells-2299008-supplementary.pdf
